# Supplementary material for: Transcriptional regulation is insufficient to explain substrate-induced flux changes in Bacillus subtilis
Source: Mol Syst Biol. 2013 Nov 26;9:709. doi: 10.1038/msb.2013.66 (PMC4039378; doi:10.1038/msb.2013.66)
Supplement: Supplementary Tables S1–S4 [file msb201366-s2.xlsx]

## Sheet: S1. GO growth rate correlation
Supplementary table S1. Gene ontology enrichment for growth-rate correlated (R>0.9) and anti-correlated (R<-0.9) genes. The genes in each list were analyzed for significant GO-term enrichment using gProfiler(Reimand et al, 2011). For each GO category, the following values are given: Q: number of genes in query (number of up-/down-regulated genes), T: number of genes in the GO category, Q&T: numbe…
Correlated (R>0.9)
p-value	T	Q	Q&T	Q&T/Q	Q&T/T	term ID	term name
0.0499	11	398	6	0.015	0.545	GO:0006952	defense response
0.0324	7	398	5	0.013	0.714	GO:0044355	clearance of foreign intracellular DNA
0.0324	7	398	5	0.013	0.714	GO:0009307	DNA restriction-modification system
9.76e-08	804	398	119	0.299	0.148	GO:0043170	macromolecule metabolic process
3.37e-06	405	398	70	0.176	0.173	GO:0010467	gene expression
0.0163	73	398	18	0.045	0.247	GO:0043412	macromolecule modification
0.000314	382	398	62	0.156	0.162	GO:0065007	biological regulation
0.000672	373	398	60	0.151	0.161	GO:0050789	regulation of biological process
0.000475	270	398	48	0.121	0.178	GO:0019222	regulation of metabolic process
0.000167	261	398	48	0.121	0.184	GO:0060255	regulation of macromolecule metabolic process
0.000116	258	398	48	0.121	0.186	GO:0010468	regulation of gene expression
1.33e-06	722	398	107	0.269	0.148	GO:1901360	organic cyclic compound metabolic process
1.8e-06	707	398	105	0.264	0.149	GO:0046483	heterocycle metabolic process
0.000784	462	398	70	0.176	0.152	GO:1901362	organic cyclic compound biosynthetic process
0.00107	448	398	68	0.171	0.152	GO:0018130	heterocycle biosynthetic process
0.000643	364	398	59	0.148	0.162	GO:0050794	regulation of cellular process
0.0131	1195	398	140	0.352	0.117	GO:0044238	primary metabolic process
0.000532	263	398	47	0.118	0.179	GO:0080090	regulation of primary metabolic process
9.4e-08	674	398	105	0.264	0.156	GO:0044260	cellular macromolecule metabolic process
0.000299	258	398	47	0.118	0.182	GO:0009889	regulation of biosynthetic process
0.000618	913	398	118	0.296	0.129	GO:0006807	nitrogen compound metabolic process
0.000299	258	398	47	0.118	0.182	GO:0051171	regulation of nitrogen compound metabolic process
3.42e-06	724	398	106	0.266	0.146	GO:0034641	cellular nitrogen compound metabolic process
0.00303	452	398	67	0.168	0.148	GO:0044271	cellular nitrogen compound biosynthetic process
0.000424	261	398	47	0.118	0.18	GO:0031323	regulation of cellular metabolic process
0.000299	258	398	47	0.118	0.182	GO:0031326	regulation of cellular biosynthetic process
5.73e-07	703	398	106	0.266	0.151	GO:0006725	cellular aromatic compound metabolic process
0.000218	421	398	67	0.168	0.159	GO:0019438	aromatic compound biosynthetic process
3.51e-09	597	398	100	0.251	0.168	GO:0006139	nucleobase-containing compound metabolic process
2.71e-09	476	398	86	0.216	0.181	GO:0090304	nucleic acid metabolic process
1.37e-07	346	398	66	0.166	0.191	GO:0016070	RNA metabolic process
0.000299	258	398	47	0.118	0.182	GO:0019219	regulation of nucleobase-containing compound metabolic process
0.000164	253	398	47	0.118	0.186	GO:0051252	regulation of RNA metabolic process
5.62e-06	344	398	62	0.156	0.18	GO:0034654	nucleobase-containing compound biosynthetic process
0.000324	487	398	74	0.186	0.152	GO:0009059	macromolecule biosynthetic process
0.00048	465	398	71	0.178	0.153	GO:0034645	cellular macromolecule biosynthetic process
0.000265	257	398	47	0.118	0.183	GO:0010556	regulation of macromolecule biosynthetic process
0.000265	257	398	47	0.118	0.183	GO:2000112	regulation of cellular macromolecule biosynthetic process
0.000268	265	398	48	0.121	0.181	GO:0032774	RNA biosynthetic process
0.000164	253	398	47	0.118	0.186	GO:2001141	regulation of RNA biosynthetic process
0.000131	259	398	48	0.121	0.185	GO:0006351	transcription, DNA-dependent
0.000164	253	398	47	0.118	0.186	GO:0006355	regulation of transcription, DNA-dependent
0.00329	48	398	15	0.038	0.312	GO:0006399	tRNA metabolic process
7.49e-05	194	398	40	0.101	0.206	GO:0001071	nucleic acid binding transcription factor activity
7.49e-05	194	398	40	0.101	0.206	GO:0003700	sequence-specific DNA binding transcription factor activity
0.0252	1588	398	175	0.44	0.11	GO:0005488	binding
5.34e-05	1086	398	139	0.349	0.128	GO:1901363	heterocyclic compound binding
5.69e-05	1087	398	139	0.349	0.128	GO:0097159	organic cyclic compound binding
0.000847	535	398	78	0.196	0.146	GO:0003676	nucleic acid binding
0.000395	393	398	63	0.158	0.16	GO:0003677	DNA binding
Anti-Correlated (R<-0.9)
p-value	T	Q	Q&T	Q&T/Q	Q&T/T	term ID	term name
0.00197	6	130	4	0.031	0.667	GO:0000003	reproduction
0.00067	5	130	4	0.031	0.8	GO:0019954	asexual reproduction
1.6e-23	311	130	47	0.362	0.151	GO:0032502	developmental process
8.41e-25	292	130	47	0.362	0.161	GO:0048856	anatomical structure development
8.41e-25	292	130	47	0.362	0.161	GO:0009653	anatomical structure morphogenesis
2.94e-25	255	130	45	0.346	0.176	GO:0048646	anatomical structure formation involved in morphogenesis
3.52e-25	256	130	45	0.346	0.176	GO:0043934	sporulation
0.00067	5	130	4	0.031	0.8	GO:0030436	asexual sporulation
8.41e-25	292	130	47	0.362	0.161	GO:0048869	cellular developmental process
2.94e-25	255	130	45	0.346	0.176	GO:0030154	cell differentiation
2.94e-25	255	130	45	0.346	0.176	GO:0030435	sporulation resulting in formation of a cellular spore
7.21e-06	9	130	6	0.046	0.667	GO:0042763	intracellular immature spore
0.00067	5	130	4	0.031	0.8	GO:0042601	endospore-forming forespore
3.38e-08	79	130	16	0.123	0.203	GO:0030312	external encapsulating structure
8.11e-10	63	130	16	0.123	0.254	GO:0005618	cell wall
3.28e-13	34	130	15	0.115	0.441	GO:0031160	spore wall

## Sheet: S2. GO enrichment
Supplementary Table S2. Gene ontology enrichment for up- and down-regulated genes in each condition. A z-score was calculated for each gene and condition based on the mean and standard deviation across conditions. Genes with z >1 were called up-regulated and those with z <-1 were called down-regulated. The genes in each list were analyzed for significant GO-term enrichment using gProfiler(Reimand…
Glucose up
p-value	T	Q	Q&T	Q&T/Q	Q&T/T	term ID	term
0.0462	1588	485	217	0.447	0.137	GO:0005488	binding
0.000146	1086	485	169	0.348	0.156	GO:1901363	heterocyclic compound binding
0.000157	1087	485	169	0.348	0.155	GO:0097159	organic cyclic compound binding
8.2e-05	535	485	98	0.202	0.183	GO:0003676	nucleic acid binding
0.0323	393	485	69	0.142	0.176	GO:0003677	DNA binding
Glucose down
p-value	T	Q	Q&T	Q&T/Q	Q&T/T	term ID
0.0153	82	116	10	0.086	0.122	GO:0006091	generation of precursor metabolites and energy
0.0469	32	116	6	0.052	0.188	GO:0015980	energy derivation by oxidation of organic compounds
0.0171	27	116	6	0.052	0.222	GO:0045333	cellular respiration
0.00553	45	116	8	0.069	0.178	GO:0022900	electron transport chain
0.00197	6	116	4	0.034	0.667	GO:0016675	oxidoreductase activity, acting on a heme group of donors
0.00197	6	116	4	0.034	0.667	GO:0016676	oxidoreductase activity, acting on a heme group of donors, oxygen as acceptor
0.00197	6	116	4	0.034	0.667	GO:0015002	heme-copper terminal oxidase activity
0.00197	6	116	4	0.034	0.667	GO:0004129	cytochrome-c oxidase activity
Fructose up
p-value	T	Q	Q&T	Q&T/Q	Q&T/T	term ID
8.69e-11	49	405	25	0.062	0.51	GO:0017144	drug metabolic process
8.69e-11	49	405	25	0.062	0.51	GO:0016999	antibiotic metabolic process
3.77e-11	44	405	24	0.059	0.545	GO:0017000	antibiotic biosynthetic process
0.00171	52	405	17	0.042	0.327	GO:0008643	carbohydrate transport
0.0425	1002	405	130	0.321	0.13	GO:0044425	membrane part
0.0229	990	405	130	0.321	0.131	GO:0031224	intrinsic to membrane
0.0217	989	405	130	0.321	0.131	GO:0016021	integral to membrane
0.00503	14	405	8	0.02	0.571	GO:0072341	modified amino acid binding
0.00503	14	405	8	0.02	0.571	GO:0031177	phosphopantetheine binding
Fructose down
none
Gluconate up
p-value	T	Q	Q&T	Q&T/Q	Q&T/T	term ID
1.92e-05	6	287	6	0.021	1	GO:0019520	aldonic acid metabolic process
1.92e-05	6	287	6	0.021	1	GO:0019521	D-gluconate metabolic process
0.0452	20	287	7	0.024	0.35	GO:0051674	localization of cell
0.0111	22	287	8	0.028	0.364	GO:0006928	cellular component movement
0.0452	20	287	7	0.024	0.35	GO:0048870	cell motility
0.0452	20	287	7	0.024	0.35	GO:0001539	ciliary or flagellar motility
0.0186	159	287	24	0.084	0.151	GO:0016043	cellular component organization
0.0112	56	287	13	0.045	0.232	GO:0071842	cellular component organization at cellular level
0.0362	32	287	9	0.031	0.281	GO:0071844	cellular component assembly at cellular level
0.000232	29	287	11	0.038	0.379	GO:0000041	transition metal ion transport
9.11e-07	19	287	11	0.038	0.579	GO:0006826	iron ion transport
0.0452	20	287	7	0.024	0.35	GO:0034220	ion transmembrane transport
0.00136	9	287	6	0.021	0.667	GO:0034755	iron ion transmembrane transport
0.00136	9	287	6	0.021	0.667	GO:0006827	high-affinity iron ion transport
0.016	23	287	8	0.028	0.348	GO:0009288	bacterial-type flagellum
0.0188	120	287	20	0.07	0.167	GO:0043226	organelle
0.0188	120	287	20	0.07	0.167	GO:0043229	intracellular organelle
0.00321	10	287	6	0.021	0.6	GO:0005381	iron ion transmembrane transporter activity
Gluconate down
p-value	T	Q	Q&T	Q&T/Q	Q&T/T	term ID
1.62e-05	10	502	9	0.018	0.9	GO:2001057	reactive nitrogen species metabolic process
0.00205	14	502	9	0.018	0.643	GO:0071941	nitrogen cycle metabolic process
1.62e-05	10	502	9	0.018	0.9	GO:0042126	nitrate metabolic process
1.62e-05	10	502	9	0.018	0.9	GO:0042128	nitrate assimilation
0.0232	25	502	11	0.022	0.44	GO:0009112	nucleobase metabolic process
0.000788	19	502	11	0.022	0.579	GO:0006144	purine nucleobase metabolic process
0.00258	415	502	80	0.159	0.193	GO:0051179	localization
0.000661	395	502	79	0.157	0.2	GO:0051234	establishment of localization
0.000661	395	502	79	0.157	0.2	GO:0006810	transport
3.51e-05	125	502	37	0.074	0.296	GO:0044723	single-organism carbohydrate metabolic process
0.00116	60	502	21	0.042	0.35	GO:0005976	polysaccharide metabolic process
0.01	58	502	19	0.038	0.328	GO:0016051	carbohydrate biosynthetic process
0.00832	48	502	17	0.034	0.354	GO:0000271	polysaccharide biosynthetic process
0.00272	1132	502	179	0.357	0.158	GO:0071944	cell periphery
5.37e-06	1175	502	196	0.39	0.167	GO:0016020	membrane
1.88e-05	1002	502	171	0.341	0.171	GO:0044425	membrane part
7.03e-06	990	502	171	0.341	0.173	GO:0031224	intrinsic to membrane
6.46e-06	989	502	171	0.341	0.173	GO:0016021	integral to membrane
6.3e-05	1070	502	178	0.355	0.166	GO:0005886	plasma membrane
0.00357	9	502	7	0.014	0.778	GO:0016661	oxidoreductase activity, acting on other nitrogenous compounds as donors
Succinate+Glutamate up
p-value	T	Q	Q&T	Q&T/Q	Q&T/T	term ID
2.38e-63	311	813	186	0.229	0.598	GO:0032502	developmental process
1.87e-56	292	813	172	0.212	0.589	GO:0048856	anatomical structure development
2.75e-07	21	813	17	0.021	0.81	GO:0009847	spore germination
1.87e-56	292	813	172	0.212	0.589	GO:0009653	anatomical structure morphogenesis
1.54e-63	255	813	166	0.204	0.651	GO:0048646	anatomical structure formation involved in morphogenesis
3.73e-63	256	813	166	0.204	0.648	GO:0043934	sporulation
1.87e-56	292	813	172	0.212	0.589	GO:0048869	cellular developmental process
1.54e-63	255	813	166	0.204	0.651	GO:0030154	cell differentiation
1.54e-63	255	813	166	0.204	0.651	GO:0030435	sporulation resulting in formation of a cellular spore
0.00326	61	813	26	0.032	0.426	GO:0009991	response to extracellular stimulus
0.00326	61	813	26	0.032	0.426	GO:0071496	cellular response to external stimulus
0.00326	61	813	26	0.032	0.426	GO:0051704	multi-organism process
0.000555	50	813	24	0.03	0.48	GO:0009292	genetic transfer
0.000555	50	813	24	0.03	0.48	GO:0009294	DNA mediated transformation
0.00326	61	813	26	0.032	0.426	GO:0031668	cellular response to extracellular stimulus
0.00148	49	813	23	0.028	0.469	GO:0030420	establishment of competence for transformation
0.000621	60	813	27	0.033	0.45	GO:0005976	polysaccharide metabolic process
0.000271	58	813	27	0.033	0.466	GO:0016051	carbohydrate biosynthetic process
0.0369	16	813	10	0.012	0.625	GO:0034637	cellular carbohydrate biosynthetic process
4.52e-05	48	813	25	0.031	0.521	GO:0000271	polysaccharide biosynthetic process
0.0369	16	813	10	0.012	0.625	GO:0033692	cellular polysaccharide biosynthetic process
1.1e-07	79	813	39	0.048	0.494	GO:0030312	external encapsulating structure
3.33e-10	63	813	37	0.046	0.587	GO:0005618	cell wall
3.66e-21	34	813	33	0.041	0.971	GO:0031160	spore wall
0.00303	9	813	8	0.01	0.889	GO:0042763	intracellular immature spore
Succinate+Glutamate down
p-value	T	Q	Q&T	Q&T/Q	Q&T/T	term ID
0.0088	382	1660	191	0.115	0.5	GO:0065007	biological regulation
0.00549	373	1660	188	0.113	0.504	GO:0050789	regulation of biological process
0.00232	270	1660	143	0.086	0.53	GO:0019222	regulation of metabolic process
0.0275	1606	1660	702	0.423	0.437	GO:0044710	single-organism metabolic process
1.89e-06	1374	1660	635	0.383	0.462	GO:0071704	organic substance metabolic process
1.47e-18	722	1660	402	0.242	0.557	GO:1901360	organic cyclic compound metabolic process
5.5e-05	804	1660	387	0.233	0.481	GO:0043170	macromolecule metabolic process
0.000114	405	1660	210	0.127	0.519	GO:0010467	gene expression
0.00213	73	1660	48	0.029	0.658	GO:0043412	macromolecule modification
0.00379	261	1660	138	0.083	0.529	GO:0060255	regulation of macromolecule metabolic process
0.00304	258	1660	137	0.083	0.531	GO:0010468	regulation of gene expression
3.23e-18	913	1660	487	0.293	0.533	GO:0006807	nitrogen compound metabolic process
1.73e-08	439	1660	240	0.145	0.547	GO:1901564	organonitrogen compound metabolic process
0.00537	258	1660	136	0.082	0.527	GO:0051171	regulation of nitrogen compound metabolic process
0.0115	88	1660	54	0.033	0.614	GO:0023052	signaling
0.018	89	1660	54	0.033	0.607	GO:0044699	single-organism process
0.0115	88	1660	54	0.033	0.614	GO:0044700	single organism signaling
2.09e-09	57	1660	48	0.029	0.842	GO:0006766	vitamin metabolic process
6.54e-10	50	1660	44	0.027	0.88	GO:0006767	water-soluble vitamin metabolic process
1.33e-07	906	1660	444	0.267	0.49	GO:0009058	biosynthetic process
0.0159	258	1660	134	0.081	0.519	GO:0009889	regulation of biosynthetic process
2.48e-10	842	1660	428	0.258	0.508	GO:1901576	organic substance biosynthetic process
3.07e-15	462	1660	271	0.163	0.587	GO:1901362	organic cyclic compound biosynthetic process
2.28e-09	321	1660	187	0.113	0.583	GO:1901566	organonitrogen compound biosynthetic process
0.0486	487	1660	233	0.14	0.478	GO:0009059	macromolecule biosynthetic process
0.0125	257	1660	134	0.081	0.521	GO:0010556	regulation of macromolecule biosynthetic process
0.00125	229	1660	125	0.075	0.546	GO:0044711	single-organism biosynthetic process
0.00508	221	1660	119	0.072	0.538	GO:0044283	small molecule biosynthetic process
0.0138	364	1660	182	0.11	0.5	GO:0050794	regulation of cellular process
0.0276	10	1660	10	0.006	1	GO:0051189	prosthetic group metabolic process
0.00419	1195	1660	540	0.325	0.452	GO:0044238	primary metabolic process
0.00632	263	1660	138	0.083	0.525	GO:0080090	regulation of primary metabolic process
0.0111	11	1660	11	0.007	1	GO:0009076	histidine family amino acid biosynthetic process
3.01e-07	1296	1660	607	0.366	0.468	GO:0044237	cellular metabolic process
1.4e-19	707	1660	398	0.24	0.563	GO:0046483	heterocycle metabolic process
0.0159	195	1660	105	0.063	0.538	GO:0006793	phosphorus metabolic process
0.000752	181	1660	103	0.062	0.569	GO:0006796	phosphate-containing compound metabolic process
0.0261	133	1660	75	0.045	0.564	GO:0019637	organophosphate metabolic process
0.0175	99	1660	59	0.036	0.596	GO:0090407	organophosphate biosynthetic process
0.0266	98	1660	58	0.035	0.592	GO:0006753	nucleoside phosphate metabolic process
0.0405	95	1660	56	0.034	0.589	GO:0009117	nucleotide metabolic process
0.0414	69	1660	43	0.026	0.623	GO:0009165	nucleotide biosynthetic process
0.0276	10	1660	10	0.006	1	GO:0043545	molybdopterin cofactor metabolic process
0.0276	10	1660	10	0.006	1	GO:0019720	Mo-molybdopterin cofactor metabolic process
1.1e-09	848	1660	428	0.258	0.505	GO:0044249	cellular biosynthetic process
2.68e-16	448	1660	267	0.161	0.596	GO:0018130	heterocycle biosynthetic process
0.0254	68	1660	43	0.026	0.632	GO:0051188	cofactor biosynthetic process
0.00127	50	1660	36	0.022	0.72	GO:0009108	coenzyme biosynthetic process
0.0276	10	1660	10	0.006	1	GO:0032324	molybdopterin cofactor biosynthetic process
0.0276	10	1660	10	0.006	1	GO:0006777	Mo-molybdopterin cofactor biosynthetic process
9.44e-09	55	1660	46	0.028	0.836	GO:0009110	vitamin biosynthetic process
3.21e-09	48	1660	42	0.025	0.875	GO:0042364	water-soluble vitamin biosynthetic process
1.47e-17	724	1660	400	0.241	0.552	GO:0034641	cellular nitrogen compound metabolic process
1.34e-11	452	1660	256	0.154	0.566	GO:0044271	cellular nitrogen compound biosynthetic process
0.00467	34	1660	26	0.016	0.765	GO:0072527	pyrimidine-containing compound metabolic process
0.000392	30	1660	25	0.015	0.833	GO:0072528	pyrimidine-containing compound biosynthetic process
5.98e-07	674	1660	340	0.205	0.504	GO:0044260	cellular macromolecule metabolic process
0.00501	465	1660	229	0.138	0.492	GO:0034645	cellular macromolecule biosynthetic process
0.0114	261	1660	136	0.082	0.521	GO:0031323	regulation of cellular metabolic process
0.0159	258	1660	134	0.081	0.519	GO:0031326	regulation of cellular biosynthetic process
0.0125	257	1660	134	0.081	0.521	GO:2000112	regulation of cellular macromolecule biosynthetic process
7.03e-14	703	1660	379	0.228	0.539	GO:0006725	cellular aromatic compound metabolic process
3.78e-11	421	1660	240	0.145	0.57	GO:0019438	aromatic compound biosynthetic process
3.13e-11	597	1660	322	0.194	0.539	GO:0006139	nucleobase-containing compound metabolic process
9.48e-09	476	1660	258	0.155	0.542	GO:0090304	nucleic acid metabolic process
1.58e-06	346	1660	190	0.114	0.549	GO:0016070	RNA metabolic process
0.00537	258	1660	136	0.082	0.527	GO:0019219	regulation of nucleobase-containing compound metabolic process
0.00454	253	1660	134	0.081	0.53	GO:0051252	regulation of RNA metabolic process
8.39e-07	344	1660	190	0.114	0.552	GO:0034654	nucleobase-containing compound biosynthetic process
0.00108	265	1660	142	0.086	0.536	GO:0032774	RNA biosynthetic process
0.00454	253	1660	134	0.081	0.53	GO:2001141	regulation of RNA biosynthetic process
0.00223	259	1660	138	0.083	0.533	GO:0006351	transcription, DNA-dependent
0.00454	253	1660	134	0.081	0.53	GO:0006355	regulation of transcription, DNA-dependent
0.0115	88	1660	54	0.033	0.614	GO:0007165	signal transduction
0.00429	82	1660	52	0.031	0.634	GO:0000160	two-component signal transduction system (phosphorelay)
0.0111	11	1660	11	0.007	1	GO:0000105	histidine biosynthetic process
8.71e-07	38	1660	33	0.02	0.868	GO:0040011	locomotion
3.1e-08	25	1660	25	0.015	1	GO:0042330	taxis
3.1e-08	25	1660	25	0.015	1	GO:0006935	chemotaxis
0.0365	13	1660	12	0.007	0.923	GO:0009228	thiamine biosynthetic process
0.0204	22	1660	18	0.011	0.818	GO:0006928	cellular component movement
0.0419	21	1660	17	0.01	0.81	GO:0030030	cell projection organization
0.0419	21	1660	17	0.01	0.81	GO:0043064	flagellum organization
0.00447	12	1660	12	0.007	1	GO:0009425	bacterial-type flagellum basal body
0.0201	27	1660	21	0.013	0.778	GO:0042995	cell projection
0.0201	27	1660	21	0.013	0.778	GO:0019861	flagellum
0.00984	23	1660	19	0.011	0.826	GO:0009288	bacterial-type flagellum
0.0339	16	1660	14	0.008	0.875	GO:0003774	motor activity
0.00121	2578	1660	1095	0.66	0.425	GO:0003674	molecular_function
0.0403	44	1660	30	0.018	0.682	GO:0004872	receptor activity
7.97e-06	92	1660	63	0.038	0.685	GO:0060089	molecular transducer activity
7.97e-06	92	1660	63	0.038	0.685	GO:0004871	signal transducer activity
0.0403	44	1660	30	0.018	0.682	GO:0038023	signaling receptor activity
0.012	194	1660	105	0.063	0.541	GO:0001071	nucleic acid binding transcription factor activity
0.012	194	1660	105	0.063	0.541	GO:0003700	sequence-specific DNA binding transcription factor activity
1.74e-05	1588	1660	717	0.432	0.452	GO:0005488	binding
0.0234	961	1660	437	0.263	0.455	GO:0043167	ion binding
4.68e-06	597	1660	302	0.182	0.506	GO:0043168	anion binding
6.57e-06	637	1660	319	0.192	0.501	GO:0036094	small molecule binding
5.76e-11	1086	1660	536	0.323	0.494	GO:1901363	heterocyclic compound binding
7.28e-11	1087	1660	536	0.323	0.493	GO:0097159	organic cyclic compound binding
0.000113	555	1660	277	0.167	0.499	GO:1901265	nucleoside phosphate binding
0.000305	447	1660	227	0.137	0.508	GO:0035639	purine ribonucleoside triphosphate binding
0.000113	555	1660	277	0.167	0.499	GO:0000166	nucleotide binding
0.000346	461	1660	233	0.14	0.505	GO:0032553	ribonucleotide binding
0.000382	448	1660	227	0.137	0.507	GO:0017076	purine nucleotide binding
0.0011	417	1660	211	0.127	0.506	GO:0030554	adenyl nucleotide binding
0.000305	447	1660	227	0.137	0.508	GO:0032555	purine ribonucleotide binding
0.000883	416	1660	211	0.127	0.507	GO:0032559	adenyl ribonucleotide binding
0.000197	535	1660	267	0.161	0.499	GO:0003676	nucleic acid binding
0.00125	393	1660	200	0.12	0.509	GO:0003677	DNA binding
0.00026	453	1660	230	0.139	0.508	GO:0001882	nucleoside binding
0.000305	447	1660	227	0.137	0.508	GO:0001883	purine nucleoside binding
0.000231	448	1660	228	0.137	0.509	GO:0032549	ribonucleoside binding
0.000305	447	1660	227	0.137	0.508	GO:0032550	purine ribonucleoside binding
0.000883	416	1660	211	0.127	0.507	GO:0005524	ATP binding
Glycerol up
p-value	T	Q	Q&T	Q&T/Q	Q&T/T	term ID
0.00863	96	849	37	0.044	0.385	GO:1901607	alpha-amino acid biosynthetic process
0.0102	178	849	59	0.069	0.331	GO:0006950	response to stress
0.0269	439	849	121	0.143	0.276	GO:1901564	organonitrogen compound metabolic process
0.0092	321	849	95	0.112	0.296	GO:1901566	organonitrogen compound biosynthetic process
0.00219	473	849	134	0.158	0.283	GO:0044281	small molecule metabolic process
0.0144	57	849	25	0.029	0.439	GO:0006766	vitamin metabolic process
0.0382	50	849	22	0.026	0.44	GO:0006767	water-soluble vitamin metabolic process
0.0375	221	849	68	0.08	0.308	GO:0044283	small molecule biosynthetic process
0.00682	55	849	25	0.029	0.455	GO:0009110	vitamin biosynthetic process
0.018	48	849	22	0.026	0.458	GO:0042364	water-soluble vitamin biosynthetic process
0.0467	2578	849	565	0.665	0.219	GO:0003674	molecular_function
Glycerol down
p-value	T	Q	Q&T	Q&T/Q	Q&T/T	term ID
0.00129	44	750	21	0.028	0.477	GO:0051128	regulation of cellular component organization
0.0305	45	750	19	0.025	0.422	GO:0050793	regulation of developmental process
0.0305	45	750	19	0.025	0.422	GO:0022603	regulation of anatomical structure morphogenesis
0.00544	44	750	20	0.027	0.455	GO:0032989	cellular component morphogenesis
0.00544	44	750	20	0.027	0.455	GO:0000902	cell morphogenesis
0.00957	42	750	19	0.025	0.452	GO:0022604	regulation of cell morphogenesis
0.00957	42	750	19	0.025	0.452	GO:0008360	regulation of cell shape
0.0489	113	750	36	0.048	0.319	GO:0006629	lipid metabolic process
0.0219	97	750	33	0.044	0.34	GO:0044255	cellular lipid metabolic process
0.000422	79	750	32	0.043	0.405	GO:0008610	lipid biosynthetic process
0.0126	36	750	17	0.023	0.472	GO:0006310	DNA recombination
0.00413	102	750	36	0.048	0.353	GO:0044085	cellular component biogenesis
0.00585	161	750	50	0.067	0.311	GO:1901135	carbohydrate derivative metabolic process
0.00287	74	750	29	0.039	0.392	GO:0044036	cell wall macromolecule metabolic process
0.000566	52	750	24	0.032	0.462	GO:0010382	cellular cell wall macromolecule metabolic process
0.0001	68	750	30	0.04	0.441	GO:0071843	cellular component biogenesis at cellular level
0.00123	109	750	39	0.052	0.358	GO:1901137	carbohydrate derivative biosynthetic process
0.00227	52	750	23	0.031	0.442	GO:0042546	cell wall biogenesis
0.00227	52	750	23	0.031	0.442	GO:0009273	peptidoglycan-based cell wall biogenesis
0.000998	50	750	23	0.031	0.46	GO:0070589	cellular component macromolecule biosynthetic process
0.000998	50	750	23	0.031	0.46	GO:0044038	cell wall macromolecule biosynthetic process
0.0296	38	750	17	0.023	0.447	GO:0006023	aminoglycan biosynthetic process
0.0296	38	750	17	0.023	0.447	GO:0006024	glycosaminoglycan biosynthetic process
0.0296	38	750	17	0.023	0.447	GO:0009252	peptidoglycan biosynthetic process
0.00266	49	750	22	0.029	0.449	GO:0051301	cell division
0.000131	52	750	25	0.033	0.481	GO:0007049	cell cycle
0.0466	535	750	126	0.168	0.236	GO:0003676	nucleic acid binding
Malate up
p-value	T	Q	Q&T	Q&T/Q	Q&T/T	term ID
0.0334	9	661	7	0.011	0.778	GO:0070271	protein complex biogenesis
0.0334	9	661	7	0.011	0.778	GO:0065003	macromolecular complex assembly
0.0334	9	661	7	0.011	0.778	GO:0006461	protein complex assembly
0.0338	134	661	40	0.061	0.299	GO:1901575	organic substance catabolic process
0.0427	195	661	53	0.08	0.272	GO:0005975	carbohydrate metabolic process
0.0329	125	661	38	0.057	0.304	GO:0044723	single-organism carbohydrate metabolic process
2.99e-07	55	661	29	0.044	0.527	GO:0005996	monosaccharide metabolic process
0.00163	9	661	8	0.012	0.889	GO:0019321	pentose metabolic process
0.0455	5	661	5	0.008	1	GO:0019566	arabinose metabolic process
0.000316	46	661	22	0.033	0.478	GO:0019318	hexose metabolic process
0.000146	51	661	24	0.036	0.471	GO:0016052	carbohydrate catabolic process
9.16e-05	50	661	24	0.036	0.48	GO:0044724	single-organism carbohydrate catabolic process
0.000452	37	661	19	0.029	0.514	GO:0046365	monosaccharide catabolic process
0.0241	32	661	15	0.023	0.469	GO:0019320	hexose catabolic process
1.82e-06	17	661	14	0.021	0.824	GO:0006818	hydrogen transport
0.0382	117	661	36	0.054	0.308	GO:0006811	ion transport
0.00327	70	661	27	0.041	0.386	GO:0006812	cation transport
8.12e-09	41	661	26	0.039	0.634	GO:0015672	monovalent inorganic cation transport
1.82e-06	17	661	14	0.021	0.824	GO:0015992	proton transport
0.00141	11	661	9	0.014	0.818	GO:0015985	energy coupled proton transport, down electrochemical gradient
0.00141	11	661	9	0.014	0.818	GO:0015986	ATP synthesis coupled proton transport
2.23e-05	19	661	14	0.021	0.737	GO:0006814	sodium ion transport
0.0315	14	661	9	0.014	0.643	GO:0071941	nitrogen cycle metabolic process
0.00693	10	661	8	0.012	0.8	GO:2001057	reactive nitrogen species metabolic process
0.00693	10	661	8	0.012	0.8	GO:0042126	nitrate metabolic process
0.00693	10	661	8	0.012	0.8	GO:0042128	nitrate assimilation
0.00117	82	661	31	0.047	0.378	GO:0006091	generation of precursor metabolites and energy
0.0334	9	661	7	0.011	0.778	GO:0006119	oxidative phosphorylation
0.0201	22	661	12	0.018	0.545	GO:0006096	glycolysis
0.0334	9	661	7	0.011	0.778	GO:0042773	ATP synthesis coupled electron transport
0.0146	52	661	21	0.032	0.404	GO:0008643	carbohydrate transport
0.000805	23	661	14	0.021	0.609	GO:0033013	tetrapyrrole metabolic process
9.09e-06	16	661	13	0.02	0.812	GO:0006778	porphyrin-containing compound metabolic process
0.000805	23	661	14	0.021	0.609	GO:0033014	tetrapyrrole biosynthetic process
9.09e-06	16	661	13	0.02	0.812	GO:0006779	porphyrin-containing compound biosynthetic process
0.0298	1679	661	324	0.49	0.193	GO:0008152	metabolic process
0.00851	1606	661	315	0.477	0.196	GO:0044710	single-organism metabolic process
0.0199	608	661	136	0.206	0.224	GO:0044424	intracellular part
0.00141	11	661	9	0.014	0.818	GO:0016469	proton-transporting two-sector ATPase complex
3.53e-05	9	661	9	0.014	1	GO:0045259	proton-transporting ATP synthase complex
0.0455	5	661	5	0.008	1	GO:0045261	proton-transporting ATP synthase complex, catalytic core F(1)
0.0381	104	661	33	0.05	0.317	GO:0015291	secondary active transmembrane transporter activity
0.0111	44	661	19	0.029	0.432	GO:0015078	hydrogen ion transmembrane transporter activity
0.000529	2578	661	476	0.72	0.185	GO:0003674	molecular_function
0.000232	1796	661	355	0.537	0.198	GO:0003824	catalytic activity
0.0167	353	661	87	0.132	0.246	GO:0005215	transporter activity
Malate down
p-value	T	Q	Q&T	Q&T/Q	Q&T/T	term ID
0.0119	6	199	4	0.02	0.667	GO:0015197	peptide transporter activity
Glucose+Malate up
p-value	T	Q	Q&T	Q&T/Q	Q&T/T	term ID
0.0216	10	586	7	0.012	0.7	GO:2001057	reactive nitrogen species metabolic process
0.0216	10	586	7	0.012	0.7	GO:0042126	nitrate metabolic process
0.0216	10	586	7	0.012	0.7	GO:0042128	nitrate assimilation
0.00735	9	586	7	0.012	0.778	GO:0009404	toxin metabolic process
0.00192	6	586	6	0.01	1	GO:0030650	peptide antibiotic metabolic process
0.00192	6	586	6	0.01	1	GO:0046224	bacteriocin metabolic process
0.00192	6	586	6	0.01	1	GO:0030651	peptide antibiotic biosynthetic process
0.0119	7	586	6	0.01	0.857	GO:0009403	toxin biosynthetic process
0.00192	6	586	6	0.01	1	GO:0030152	bacteriocin biosynthetic process
0.00243	16	586	10	0.017	0.625	GO:0006778	porphyrin-containing compound metabolic process
0.00243	16	586	10	0.017	0.625	GO:0006779	porphyrin-containing compound biosynthetic process
0.0106	1132	586	195	0.333	0.172	GO:0071944	cell periphery
0.00312	1175	586	204	0.348	0.174	GO:0016020	membrane
0.000127	1002	586	185	0.316	0.185	GO:0044425	membrane part
8.25e-05	990	586	184	0.314	0.186	GO:0031224	intrinsic to membrane
7.6e-05	989	586	184	0.314	0.186	GO:0016021	integral to membrane
0.00425	1070	586	188	0.321	0.176	GO:0005886	plasma membrane
Glucose+Malate down
p-value	T	Q	Q&T	Q&T/Q	Q&T/T	term ID
0.000543	15	266	8	0.03	0.533	GO:0009081	branched-chain amino acid metabolic process
0.00644	4	266	4	0.015	1	GO:0006551	leucine metabolic process
0.00114	12	266	7	0.026	0.583	GO:0009082	branched-chain amino acid biosynthetic process
0.00644	4	266	4	0.015	1	GO:0009098	leucine biosynthetic process
3.38e-06	82	266	22	0.083	0.268	GO:0006091	generation of precursor metabolites and energy
2.15e-05	171	266	32	0.12	0.187	GO:0009056	catabolic process
1.44e-05	81	266	21	0.079	0.259	GO:0044248	cellular catabolic process
1.31e-05	134	266	28	0.105	0.209	GO:1901575	organic substance catabolic process
3.93e-08	15	266	11	0.041	0.733	GO:0051187	cofactor catabolic process
3.93e-08	15	266	11	0.041	0.733	GO:0009109	coenzyme catabolic process
1.12e-08	14	266	11	0.041	0.786	GO:0035383	thioester metabolic process
1.12e-08	14	266	11	0.041	0.786	GO:0006637	acyl-CoA metabolic process
1.12e-08	14	266	11	0.041	0.786	GO:0006084	acetyl-CoA metabolic process
1.12e-08	14	266	11	0.041	0.786	GO:0046356	acetyl-CoA catabolic process
0.00961	352	266	44	0.165	0.125	GO:0055114	oxidation-reduction process
1.57e-06	32	266	14	0.053	0.438	GO:0015980	energy derivation by oxidation of organic compounds
9.1e-08	27	266	14	0.053	0.519	GO:0045333	cellular respiration
3.43e-09	16	266	12	0.045	0.75	GO:0009060	aerobic respiration
1.12e-08	14	266	11	0.041	0.786	GO:0006099	tricarboxylic acid cycle
0.0462	45	266	11	0.041	0.244	GO:0022900	electron transport chain
0.00438	14	266	7	0.026	0.5	GO:0016042	lipid catabolic process
0.0114	195	266	29	0.109	0.149	GO:0005975	carbohydrate metabolic process
0.0462	45	266	11	0.041	0.244	GO:0004553	hydrolase activity, hydrolyzing O-glycosyl compounds
0.00812	7	266	5	0.019	0.714	GO:0016877	ligase activity, forming carbon-sulfur bonds
0.046	2578	266	198	0.744	0.077	GO:0003674	molecular_function
0.0371	44	266	11	0.041	0.25	GO:0009055	electron carrier activity
0.0451	31	266	9	0.034	0.29	GO:0051119	sugar transmembrane transporter activity
Pyruvate up
p-value	T	Q	Q&T	Q&T/Q	Q&T/T	term ID
0.0107	61	769	24	0.031	0.393	GO:0009991	response to extracellular stimulus
0.0107	61	769	24	0.031	0.393	GO:0071496	cellular response to external stimulus
0.00315	61	769	25	0.033	0.41	GO:0051704	multi-organism process
0.000668	50	769	23	0.03	0.46	GO:0009292	genetic transfer
0.000668	50	769	23	0.03	0.46	GO:0009294	DNA mediated transformation
0.0107	61	769	24	0.031	0.393	GO:0031668	cellular response to extracellular stimulus
0.00184	49	769	22	0.029	0.449	GO:0030420	establishment of competence for transformation
0.0497	5	769	5	0.007	1	GO:0019954	asexual reproduction
9.16e-67	311	769	183	0.238	0.588	GO:0032502	developmental process
2.73e-60	292	769	170	0.221	0.582	GO:0048856	anatomical structure development
1.53e-06	21	769	16	0.021	0.762	GO:0009847	spore germination
2.73e-60	292	769	170	0.221	0.582	GO:0009653	anatomical structure morphogenesis
2.97e-69	255	769	166	0.216	0.651	GO:0048646	anatomical structure formation involved in morphogenesis
7.32e-69	256	769	166	0.216	0.648	GO:0043934	sporulation
0.0497	5	769	5	0.007	1	GO:0030436	asexual sporulation
2.73e-60	292	769	170	0.221	0.582	GO:0048869	cellular developmental process
2.97e-69	255	769	166	0.216	0.651	GO:0030154	cell differentiation
2.97e-69	255	769	166	0.216	0.651	GO:0030435	sporulation resulting in formation of a cellular spore
0.0497	5	769	5	0.007	1	GO:0006112	energy reserve metabolic process
0.0497	5	769	5	0.007	1	GO:0005977	glycogen metabolic process
0.0401	1132	769	235	0.306	0.208	GO:0071944	cell periphery
7.27e-11	79	769	42	0.055	0.532	GO:0030312	external encapsulating structure
6.3e-14	63	769	40	0.052	0.635	GO:0005618	cell wall
1.87e-24	34	769	34	0.044	1	GO:0031160	spore wall
0.00192	9	769	8	0.01	0.889	GO:0042763	intracellular immature spore
0.0497	5	769	5	0.007	1	GO:0042601	endospore-forming forespore
Pyruvate down
p-value	T	Q	Q&T	Q&T/Q	Q&T/T	term ID
0.0253	2358	1841	1120	0.608	0.475	GO:0008150	biological_process
5.91e-21	1679	1841	905	0.492	0.539	GO:0008152	metabolic process
2.06e-20	1606	1841	870	0.473	0.542	GO:0044710	single-organism metabolic process
2.09e-06	473	1841	272	0.148	0.575	GO:0044281	small molecule metabolic process
0.00969	57	1841	41	0.022	0.719	GO:0006766	vitamin metabolic process
9.4e-22	1374	1841	767	0.417	0.558	GO:0071704	organic substance metabolic process
2.13e-25	722	1841	457	0.248	0.633	GO:1901360	organic cyclic compound metabolic process
3.47e-16	804	1841	473	0.257	0.588	GO:0043170	macromolecule metabolic process
8.45e-18	405	1841	270	0.147	0.667	GO:0010467	gene expression
0.00421	73	1841	51	0.028	0.699	GO:0043412	macromolecule modification
9.24e-24	913	1841	550	0.299	0.602	GO:0006807	nitrogen compound metabolic process
7e-11	439	1841	270	0.147	0.615	GO:1901564	organonitrogen compound metabolic process
0.0216	33	1841	26	0.014	0.788	GO:0009308	amine metabolic process
1.86e-20	1195	1841	678	0.368	0.567	GO:0044238	primary metabolic process
4.21e-08	249	1841	161	0.087	0.647	GO:0019538	protein metabolic process
7.65e-18	906	1841	529	0.287	0.584	GO:0009058	biosynthetic process
4.34e-19	842	1841	501	0.272	0.595	GO:1901576	organic substance biosynthetic process
1.31e-13	462	1841	290	0.158	0.628	GO:1901362	organic cyclic compound biosynthetic process
1.72e-05	321	1841	191	0.104	0.595	GO:1901566	organonitrogen compound biosynthetic process
1.57e-12	487	1841	300	0.163	0.616	GO:0009059	macromolecule biosynthetic process
0.0196	229	1841	132	0.072	0.576	GO:0044711	single-organism biosynthetic process
0.0325	221	1841	127	0.069	0.575	GO:0044283	small molecule biosynthetic process
0.0026	382	1841	213	0.116	0.558	GO:0065007	biological regulation
0.00333	373	1841	208	0.113	0.558	GO:0050789	regulation of biological process
0.00111	270	1841	158	0.086	0.585	GO:0019222	regulation of metabolic process
0.000999	258	1841	152	0.083	0.589	GO:0009889	regulation of biosynthetic process
0.000999	258	1841	152	0.083	0.589	GO:0051171	regulation of nitrogen compound metabolic process
0.000215	261	1841	156	0.085	0.598	GO:0060255	regulation of macromolecule metabolic process
0.000149	258	1841	155	0.084	0.601	GO:0010468	regulation of gene expression
0.000728	257	1841	152	0.083	0.591	GO:0010556	regulation of macromolecule biosynthetic process
0.000772	263	1841	155	0.084	0.589	GO:0080090	regulation of primary metabolic process
0.00158	364	1841	205	0.111	0.563	GO:0050794	regulation of cellular process
1.95e-20	1296	1841	726	0.394	0.56	GO:0044237	cellular metabolic process
0.0276	100	1841	64	0.035	0.64	GO:0051186	cofactor metabolic process
1.65e-24	707	1841	447	0.243	0.632	GO:0046483	heterocycle metabolic process
7.87e-17	848	1841	497	0.27	0.586	GO:0044249	cellular biosynthetic process
1.11e-12	448	1841	280	0.152	0.625	GO:0018130	heterocycle biosynthetic process
0.038	68	1841	46	0.025	0.676	GO:0051188	cofactor biosynthetic process
0.00834	50	1841	37	0.02	0.74	GO:0009108	coenzyme biosynthetic process
0.0251	55	1841	39	0.021	0.709	GO:0009110	vitamin biosynthetic process
2.21e-25	724	1841	458	0.249	0.633	GO:0034641	cellular nitrogen compound metabolic process
5.94e-12	452	1841	280	0.152	0.619	GO:0044271	cellular nitrogen compound biosynthetic process
0.0471	29	1841	23	0.012	0.793	GO:0009309	amine biosynthetic process
9.79e-17	674	1841	409	0.222	0.607	GO:0044260	cellular macromolecule metabolic process
9.11e-12	169	1841	124	0.067	0.734	GO:0044267	cellular protein metabolic process
1.05e-10	465	1841	283	0.154	0.609	GO:0034645	cellular macromolecule biosynthetic process
6.41e-12	97	1841	80	0.043	0.825	GO:0006412	translation
0.000757	261	1841	154	0.084	0.59	GO:0031323	regulation of cellular metabolic process
0.000999	258	1841	152	0.083	0.589	GO:0031326	regulation of cellular biosynthetic process
0.000728	257	1841	152	0.083	0.591	GO:2000112	regulation of cellular macromolecule biosynthetic process
9.66e-24	703	1841	443	0.241	0.63	GO:0006725	cellular aromatic compound metabolic process
4.94e-10	421	1841	258	0.14	0.613	GO:0019438	aromatic compound biosynthetic process
0.0161	70	1841	48	0.026	0.686	GO:0072521	purine-containing compound metabolic process
6.57e-16	597	1841	367	0.199	0.615	GO:0006139	nucleobase-containing compound metabolic process
4.03e-11	476	1841	290	0.158	0.609	GO:0090304	nucleic acid metabolic process
7.2e-10	346	1841	218	0.118	0.63	GO:0016070	RNA metabolic process
1.56e-06	60	1841	49	0.027	0.817	GO:0034660	ncRNA metabolic process
2.8e-07	48	1841	42	0.023	0.875	GO:0006399	tRNA metabolic process
0.0109	47	1841	35	0.019	0.745	GO:0006396	RNA processing
0.00304	130	1841	83	0.045	0.638	GO:0055086	nucleobase-containing small molecule metabolic process
0.000999	258	1841	152	0.083	0.589	GO:0019219	regulation of nucleobase-containing compound metabolic process
0.000698	253	1841	150	0.081	0.593	GO:0051252	regulation of RNA metabolic process
1.57e-05	344	1841	203	0.11	0.59	GO:0034654	nucleobase-containing compound biosynthetic process
0.000786	265	1841	156	0.085	0.589	GO:0032774	RNA biosynthetic process
0.000698	253	1841	150	0.081	0.593	GO:2001141	regulation of RNA biosynthetic process
0.000743	259	1841	153	0.083	0.591	GO:0006351	transcription, DNA-dependent
0.000698	253	1841	150	0.081	0.593	GO:0006355	regulation of transcription, DNA-dependent
0.0039	294	1841	168	0.091	0.571	GO:0006082	organic acid metabolic process
0.00211	280	1841	162	0.088	0.579	GO:0043436	oxoacid metabolic process
0.00199	270	1841	157	0.085	0.581	GO:0019752	carboxylic acid metabolic process
7.75e-06	183	1841	119	0.065	0.65	GO:0006520	cellular amino acid metabolic process
3.96e-05	24	1841	23	0.012	0.958	GO:0043038	amino acid activation
3.96e-05	24	1841	23	0.012	0.958	GO:0043039	tRNA aminoacylation
3.96e-05	24	1841	23	0.012	0.958	GO:0006418	tRNA aminoacylation for protein translation
0.0405	11	1841	11	0.006	1	GO:0009126	purine nucleoside monophosphate metabolic process
0.0405	11	1841	11	0.006	1	GO:0009127	purine nucleoside monophosphate biosynthetic process
0.0405	11	1841	11	0.006	1	GO:0009167	purine ribonucleoside monophosphate metabolic process
0.0405	11	1841	11	0.006	1	GO:0009168	purine ribonucleoside monophosphate biosynthetic process
1.34e-08	718	1841	403	0.219	0.561	GO:0005622	intracellular
1.49e-06	608	1841	340	0.185	0.559	GO:0044424	intracellular part
2.4e-09	550	1841	322	0.175	0.585	GO:0005737	cytoplasm
0.000695	91	1841	63	0.034	0.692	GO:0044444	cytoplasmic part
1.74e-05	64	1841	50	0.027	0.781	GO:0030529	ribonucleoprotein complex
5.32e-05	62	1841	48	0.026	0.774	GO:0005840	ribosome
6.61e-05	59	1841	46	0.025	0.78	GO:0003735	structural constituent of ribosome
1.19e-24	2578	1841	1299	0.706	0.504	GO:0003674	molecular_function
6.12e-07	1796	1841	900	0.489	0.501	GO:0003824	catalytic activity
5.37e-05	106	1841	74	0.04	0.698	GO:0016874	ligase activity
4.05e-06	27	1841	26	0.014	0.963	GO:0016875	ligase activity, forming carbon-oxygen bonds
4.05e-06	27	1841	26	0.014	0.963	GO:0016876	ligase activity, forming aminoacyl-tRNA and related compounds
1.86e-05	25	1841	24	0.013	0.96	GO:0004812	aminoacyl-tRNA ligase activity
0.000184	194	1841	121	0.066	0.624	GO:0001071	nucleic acid binding transcription factor activity
0.000184	194	1841	121	0.066	0.624	GO:0003700	sequence-specific DNA binding transcription factor activity
9.53e-10	1588	1841	820	0.445	0.516	GO:0005488	binding
1.46e-05	961	1841	506	0.275	0.527	GO:0043167	ion binding
1.54e-05	597	1841	330	0.179	0.553	GO:0043168	anion binding
2.1e-05	637	1841	349	0.19	0.548	GO:0036094	small molecule binding
1.3e-11	1086	1841	594	0.323	0.547	GO:1901363	heterocyclic compound binding
1.7e-11	1087	1841	594	0.323	0.546	GO:0097159	organic cyclic compound binding
0.0012	555	1841	300	0.163	0.541	GO:1901265	nucleoside phosphate binding
0.00016	447	1841	251	0.136	0.562	GO:0035639	purine ribonucleoside triphosphate binding
0.0012	555	1841	300	0.163	0.541	GO:0000166	nucleotide binding
9.52e-05	461	1841	259	0.141	0.562	GO:0032553	ribonucleotide binding
0.000124	448	1841	252	0.137	0.562	GO:0017076	purine nucleotide binding
0.00045	417	1841	234	0.127	0.561	GO:0030554	adenyl nucleotide binding
0.00016	447	1841	251	0.136	0.562	GO:0032555	purine ribonucleotide binding
0.000579	416	1841	233	0.127	0.56	GO:0032559	adenyl ribonucleotide binding
1.1e-08	535	1841	312	0.169	0.583	GO:0003676	nucleic acid binding
0.00124	393	1841	220	0.12	0.56	GO:0003677	DNA binding
5.16e-05	120	1841	82	0.045	0.683	GO:0003723	RNA binding
0.000204	35	1841	30	0.016	0.857	GO:0019843	rRNA binding
0.00016	453	1841	254	0.138	0.561	GO:0001882	nucleoside binding
0.00016	447	1841	251	0.136	0.562	GO:0001883	purine nucleoside binding
0.000124	448	1841	252	0.137	0.562	GO:0032549	ribonucleoside binding
0.00016	447	1841	251	0.136	0.562	GO:0032550	purine ribonucleoside binding
0.000579	416	1841	233	0.127	0.56	GO:0005524	ATP binding

## Sheet: S3 Metabolite concentrations
Table S3. Metabolite concentrations in 8 conditions
All values are in mM (mMol/L cell volume)
Mean	Glucose	Fructose	Gluconate	Succinate	Glycerol	Malate	Mal/Gluc	Pyruvate	Standard deviation	Glucose	Fructose	Gluconate	Succinate	Glycerol	Malate	Mal/Gluc	Pyruvate
arginine	24.9152	29.8231	8.0516	6.12196	22.6734	47.6745	58.2223	32.1839		1.35819	11.5842	2.71795	0.963077	10.618	0.470882	13.6798	0.277663
asparagine	0.250407	0.434703	0.0959721	0.16223	0.0854945	0.0518687	0.244682	0.208913		0.0209938	0.00511083	0.00569369	0.0284768	0.0149175	0.0138126	0.0284113	0.0511508
glutamine	15.0574	15.6213	21.7462	43.2429	13.9385	33.1788	16.4242	54.7065		0.33677	0.114923	2.12644	2.49787	0.596938	3.18826	1.21591	0.718016
disaccharides	0.20535	0.36328	0.396537	0.12081	0.17259	0.0818023	0.0701978	0.136734		0.0490336	0.0733175	0.0755581	0.0267555	0.0694143	0.0108955	1.86967e-05	0.0277283
tyrosine	0.132973	0.0940404	0.160715	0.126424	0.0884487	0.103572	0.0986344	0.283755		0.0012287	0.00762858	0.00215909	0.0109275	0.00910748	0.000267836	0.00182382	0.00737062
adenine	0.00912717	0.00660608	0.00866101	0.0104798	0.00758695	0.0083901	0.00672467	0.0137288		0.0020117	0.00120265	0.000602401	0.0015536	5.96545e-05	0.00134237	0.000486879	0.000422285
phenylalanine	0.0739899	0.0743349	0.0871246	0.0652658	0.0628801	0.07024	0.0630478	0.102639		0.00586488	0.00275539	0.000543899	0.000356829	0.00844046	0.0014459	0.0100502	0.0142114
aspartate	4.8276	5.33502	4.86227	24.5058	5.95386	16.5382	27.0954	4.29833		0.249287	0.0230271	0.174344	0.341887	0.360501	0.669768	3.47389	0.00882296
glutamate	228.505	236.828	251.525	n/a	230.259	268.66	235.659	305.119		8.72831	7.90377	13.4944	0	13.504	19.089	18.8607	0.0405422
glucose-6-phosphate (G6P)	1.2729	0.823417	0.771084	0.941417	0.361897	0.79711	0.890099	0.794686		0.0349512	0.00942497	0.0866019	0.0745345	0.0355	0.107849	0.0142717	0.0678618
ribose-5-phosphate (R5P)	0.142989	0.148854	0.144645	0.118421	0.157089	0.149554	0.106248	0.0873729		0.0121788	0.00939244	0.00288266	0.0103487	0.0154996	0.0543774	0.014121	0.00116134
glycerol-3-phosphate (G3P)	0.849975	0.936182	0.922687	0.740977	18.3647	0.6469	0.698822	0.50829		0.00192848	0.0921764	0.0236854	0.0100024	0.729306	0.031514	0.000839483	0.0217963
ribulose-5-phosphate (Ru5P)	2.63105	2.76055	2.6522	2.34678	2.94943	2.75063	1.81542	1.97497		0.105308	0.135925	0.00857901	0.0745234	0.192015	0.33742	0.0703802	0.00921287
xylulose-5-phosphate (Xu5P)	0.289939	0.386169	0.232019	0.28763	0.769631	0.0746476	0.160974	0.0543167		0.041769	0.0621473	0.0223496	0.112477	0.381102	0.00728185	0.0107034	0.020178
dihydroxyacetone-phosphate (DHAP)	1.76326	2.24738	2.03866	0.537696	2.6909	0.907261	2.11068	0.960749		0.0160806	0.079438	0.130241	0.0117423	0.226432	0.0116506	0.186766	0.139073
ribose-1-phosphate (R1P)	0.475198	0.3574	0.636218	0.45031	0.423167	0.26392	0.996341	0.111358		0.0534774	0.124576	0.0609479	0.113597	0.0519988	0.0768726	0.0164235	0.023907
guanosine monophosphate (GMP)	0.132818	0.11278	0.0887771	0.121152	0.110528	0.0584688	0.110716	0.0838511		0.00443332	0.020798	0.028748	0.00808652	0.0233614	0.0042446	0.0412297	0.0240877
pantothenate	0.01719	0.0367109	0.0194403	0.0306435	0.0649963	0.0517437	0.0310178	0.0167903		0.00755812	0.00230294	0.00553096	0.00629696	0.0448608	0.0145837	0.0100932	0.00159876
adenosine monophosphate (AMP)	0.107363	0.142759	0.138549	0.172051	0.158503	0.120891	0.143298	0.0949379		0.00506298	0.0131389	0.0320082	0.0123889	0.0303466	0.00968348	0.0355279	0.0231865
succinate	2.07238	1.91731	1.54879	0	1.70809	40.8248	32.8389	2.78422		0.393466	0.0986559	0.050593	0	0.271574	2.08588	4.45991	0.077691
malate	31.0472	13.3214	2.56502	5.67838	4.94156	n/a	n/a	0.922382		20.6743	6.10656	1.27194	1.29799	2.98755	0	0	0.00999753
alpha-ketoglutarate	1.30197	0.855928	0.78506	1.47577	0.948074	2.93883	2.60887	2.15521		0.014324	0.0233573	0.0615059	0.170228	0.136223	0.388657	0.142797	0.177281
fumarate	0.421953	0.372378	0.295315	0.66025	1.11708	9.88867	10.1977	1.90195		0.0866856	0.0419618	0.00510191	0.123767	0.746289	1.24839	1.67583	0.637716
phospho-glycerate (2PG+3PG)	3.2788	5.94864	3.62775	2.20826	3.06139	2.05108	2.77118	1.0379		0.125363	0.0217102	0.048808	0.0414385	0.275415	0.0428783	0.153504	0.010554
6-phospho-gluconate	2.32032	1.11976	9.18429	0.743408	0.798945	0.399315	1.66908	0.0532271		0.000294398	0.140543	0.239514	0.0279217	0.0314692	0.000536336	0.13451	0.0190958
guanosine diphosphate (GDP)	0.229002	0.214462	0.168697	0.161942	0.199955	0.217138	0.225325	0.164937		0.0109162	0.0200661	0.00598335	0.00159923	0.0157998	0.0054186	0.014345	0.0344166
adenosine diphosphate (ADP)	0.634432	0.567047	0.506267	0.420514	0.727811	0.46169	0.461104	0.442271		0.107417	0.0641733	0.055186	0.0260198	0.0298169	0.00723459	0.0243761	0.0175739
phosphoenolpyruvate (PEP)	0.475928	1.05179	0.339826	2.20167	0.403364	2.71409	0.561518	0.77251		0.00460496	0.0877666	0.0233278	0.0626719	0.0055055	0.131877	0.0448404	0.0245194
fructose-bis-phosphate (FBP)	1.37734	1.44355	1.13485	0.179451	0.463209	0.188964	1.12251	0.253447		0.0383672	0.113815	0.106491	0.00205992	0.013666	0.0034756	0.132756	0.00438098
citrate	5.2037	5.4683	4.15505	5.40726	4.54453	4.80066	4.04112	4.91856		0.0648735	0.018183	0.124598	0.251714	0.0666715	0.045484	0.0492746	0.0644927
isocitrate	0.0967749	0.0854758	0.121834	0.109257	0.0867128	0.129664	0.101412	0.129304		0.00775796	0.00178231	0.00245125	0.00640594	0.00320533	0.0081911	0.0022326	0.00137797
guanosine triphosphate (GTP)	0.772339	0.730715	0.688296	0.765964	0.73048	0.65249	0.721691	0.720517		0.0635833	0.00551801	0.0325175	0.0774729	0.00455365	0.0722124	0.00956692	0.0214768
adenosine triphosphate (ATP)	2.57289	2.21689	3.17951	3.20583	2.59936	2.16692	2.50041	3.638		0.556124	0.204128	0.54107	0.316325	0.0725083	0.255199	0.0789255	0.283445
bis-phosho-glycerate (BPG)	0.00772374	0.00416888	0.00339497	0.00371352	0.0029822	0.00196452	0.00252788	0.00260217		0.00526479	0.00177101	0.00177885	0.00238518	0.000288281	0.000232116	0.000593759	0.00116007

## Sheet: S4. Fluxes
Table S4. Fluxes in 8 conditions
All values are in mmol/gcdw/h
Enzyme BSU numbers	Flux Name	Flux	Glucose	Fructose	Gluconate	Succinate	Glycerol	Malate	Mal/Gluc	Pyruvate	Standard Deviation	Glucose	Fructose	Gluconate	Succinate	Glycerol	Malate	Mal/Gluc	Pyruvate
BSU13900;BSU13890;BSU13910	glucose uptake		7.63	0	0	0	0	0	5.93	0		0.080106	0	0	0	0	0	0.102578	0
BSU14400	fructose uptake		0	5.72	0	0	0	0	0	0		0	0.095666	0	0	0	0	0	0
BSU40070	gluconate uptake		0	0	5.13	0	0	0	0	0		0	0	0.108641	0	0	0	0	0
BSU09280	glycerol uptake		0	0	0	0	6.22	0	0	0		0	0	0	0	0.0853343	0	0	0
BSU31580;BSU07570	malate uptake		0	0	0	0	0	26.51	14.6	0		0	0	0	0	0	0.225208	0.367767	0
BSU28900	pyruvate uptake		0	0	0	0	0	0	0	8.26		0	0	0	0	0	0	0	0.128662
BSU10220;BSU02340;BSU37790	glutamate uptake		0	0	0	2.21	0	0	0	0		0	0	0	0.103553	0	0	0	0
BSU04470	succinate uptake		0	0	0	3.35	0	0	0	0		0	0	0	0.0746863	0	0	0	0
BSU31350	Pgi		4.15878	-1.51553	-0.722803	-0.39344	-0.150197	-2.19523	2.8786	-0.154056		0.696324	0.660964	0.436981	0.0439768	0.0560354	0.750814	0.463712	0.0204084
BSU29190	Pfk		6.00504	0	2.82479	0	0	0	4.23008	0		0.239245	0	0.105896	0	0	0	0.193427	0
BSU40190	Fbp		0	0.92092	0	0.35845	0.31722	1.27248	0	0.22302		0	0.220128	0	0.0146467	0.0186216	0.250146	0	0.00684449
BSU37120	Fba		6.00504	4.79908	2.82479	-0.360095	-0.314813	-1.2604	4.23008	-0.219876		0.239245	0.173986	0.105896	0.0146467	0.0186216	0.250146	0.193427	0.00684449
BSU33920	Tpi		6.00504	4.79908	2.82479	-0.360095	5.90519	-1.2604	4.23008	-0.219876		0.239245	0.173986	0.105896	0.0146467	0.0854274	0.250146	0.193427	0.00684449
BSU33940	GapA		11.5773	8.70582	6.46307	0	4.7806	0	7.05436	0		0.271534	0.175037	0.130031	0	0.0870261	0	0.279197	0
BSU29020	GapB		0	0	0	1.29645	0	3.57885	0	0.90034		0	0	0	0.0146563	0	0.249627	0	0.00695622
BSU33910;BSU33900;BSU33930	Pgk;Pgm;Eno		11.5773	8.70582	6.46307	-1.29518	4.7806	-3.58723	7.05436	-0.898687		0.271534	0.175037	0.130031	0.0146563	0.0870261	0.249627	0.279197	0.00695622
BSU29180;BSU18830	PykA		11.9439	8.22237	6.09007	2.54611	4.48867	11.5926	16.7586	0.81423		1.04975	0.175129	0.174572	1.56356	0.0995182	10.3122	3.07401	0.62682
BSU23850;BSU13010	Zwf		3.29714	1.33861	0.533842	0.234012	0.00787859	1.99716	2.89423	0.0274615		0.699018	0.661093	0.438657	0.043986	0.0560529	0.750814	0.431892	0.0204052
BSU40080;BSU23860	Gnd		3.29714	1.33861	5.66352	0.234012	0.00787859	1.99716	2.89423	0.0274615		0.699018	0.661093	0.438657	0.043986	0.0560529	0.750814	0.431892	0.0204052
BSU15790	Rpe		1.84625	0.594608	3.54759	0.0333452	-0.164616	0.934831	1.35148	-0.0658198		0.699018	0.661093	0.547298	0.043986	0.0560529	0.750814	0.431892	0.0204052
BSU36920	Rpi		1.45089	0.744006	2.11593	0.200667	0.172495	1.06233	1.54275	0.0932813		0.233155	0.220468	0.174098	0.0146707	0.0187085	0.250389	0.144002	0.00680855
BSU17890	Tkt1		1.05501	0.411575	1.86295	0.0688671	-0.0138445	0.608821	0.88224	0.00314007		0.233155	0.220369	0.174098	0.0146635	0.0187078	0.250389	0.143891	0.00675771
BSU17890	Tkt2		0.791243	0.183033	1.68464	-0.0355218	-0.150771	0.32601	0.469245	-0.0689599		0.233149	0.220468	0.173973	0.0146707	0.0187085	0.250279	0.144002	0.00680855
BSU37110	Tal		1.05501	0.411575	1.86295	0.0688671	-0.0138445	0.608821	0.88224	0.00314007		0.233155	0.220369	0.174098	0.0146635	0.0187078	0.250389	0.143891	0.00675771
BSU14610;BSU14580;BSU14590;BSU14600	Pdh		7.40509	5.07184	3.55433	2.44784	2.59213	13.9808	10.1137	6.04928		0.276865	0.179488	0.137919	0.0646299	0.0953041	0.116556	0.117715	0.131612
BSU09440;BSU29140;BSU18000	Cit		3.35303	3.7911	2.93676	1.95999	2.00435	2.82988	1.73855	3.91047		0.28605	0.180095	0.13864	0.0644233	0.0962727	0.123031	0.103661	0.137613
BSU29130	Icd		3.35303	3.7911	2.93676	1.95999	2.00435	2.82988	1.73855	3.91047		0.28605	0.180095	0.13864	0.0644233	0.0962727	0.123031	0.103661	0.137613
BSU19370;BSU19360;BSU16090;BSU16100	Odh		2.63842	3.1652	2.42694	3.85212	1.62019	2.0071	0.65145	3.67489		0.287192	0.181224	0.140468	0.152566	0.0980714	0.123155	0.103529	0.137924
BSU28450;BSU28440;BSU28430;BSU33040	Sdh;Fum		2.63842	3.1652	2.42694	7.20212	1.62019	2.0071	0.65145	3.67489		0.287192	0.181224	0.140468	0.127287	0.0980714	0.123155	0.103529	0.137924
BSU29120	Mdh		1.87836	2.15657	2.22511	6.19509	0.622183	18.1712	13.1942	3.17428		0.575395	0.146844	0.154268	1.53176	0.162294	10.26	3.07593	0.415368
BSU30560	Pck		0.915684	-5.1697e-08	0.0189182	4.07771	0.00358441	15.8026	10.5464	1.88436		0.805171	1.57344e-15	0.0721022	1.56479	0.034797	10.3907	3.15012	0.627306
BSU37050;BSU23550;BSU29880;BSU29220	ME		0.760067	1.00863	0.201831	1.00703	0.998011	10.3459	2.05727	0.500609		0.34404	0.106772	0.0925611	1.5511	0.127473	10.2286	3.07047	0.392942
BSU14860	Pyc		3.50387	2.59936	1.5064	0.318605	1.96817	1.73689	0.818843	2.96482		0.519159	0.10501	0.0818256	0.112563	0.127013	0.308352	0.205341	0.260141
BSU37660;BSU29470	acetate		3.37183	0.627509	4.85919e-08	3.85021e-08	0.109855	10.3581	7.59459	1.76879		0.0151414	0.00100338	8.45542e-14	1.63332e-15	4.84784e-05	0.0298475	0.0407009	0.00576331
	transport, CO2 excretion		29.0774	25.3023	390.287	13.6463	12.0716	723.909	28.7164	13.6101		2.8519	3.88603	1713.32	0.326101	2.18913	848.202	0.868651	0.734545
	transport, acetate excretion		3.37183	0.627509	4.85918e-08	3.85021e-08	0.109855	10.3581	7.59459	1.76879		0.0151414	0.00100338	4.18675e-13	1.53861e-15	4.84784e-05	0.0298475	0.0407009	0.00576331
	transport, pyruvate excretion		0.0763	0.0572	0	3.85021e-08	5.51073e-08	3.9765	4.964	8.98717e-08		0	0	0	1.53861e-15	2.01466e-15	0.13255	0.146	2.99883e-16
	G6P efflux to biomass		0.174075	0.176916	0.18896	0.159428	0.142319	0.19807	0.153045	0.126594		5.75067e-05	0.000175393	0.00195946	0.000248414	0.000120658	3.51301e-05	6.86442e-05	0.000125806
	G3P efflux to biomass		1.224	1.07537	0.871156	0.539469	0.659006	1.39244	1.87505	0.389976		0.00216328	0.0024572	0.00173196	0.00131908	0.00132555	0.000721283	0.00687763	0.000570534
	P5P efflux to biomass		0.395876	0.332431	0.2533	0.1318	0.186339	0.45351	0.660509	0.0901412		0.000684938	0.000430257	0.000511363	0.000143939	0.000252129	0.000314724	0.00131919	0.00016343
	E4P efflux to biomass		0.263769	0.228543	0.178305	0.104389	0.136927	0.282812	0.412995	0.0720999		0.00027942	0.000339268	0.00025514	7.53296e-05	0.000116812	0.000168558	0.000889674	0.000107081
	PEP efflux to biomass		0.549082	0.48345	0.391919	0.236423	0.295509	0.622683	0.842206	0.171445		0.000447167	0.000455436	0.000361315	0.000283706	0.000268687	0.000144411	0.00138119	0.000111412
	PYR efflux to biomass		1.71872	1.5026	1.23117	0.78669	0.926378	2.24441	2.91924	0.560742		0.0043264	0.00600236	0.00375173	0.00269486	0.00355478	0.0111778	0.0407295	0.000596922
	OAA efflux to biomass		1.11352	0.964819	0.775829	0.475989	0.582424	1.27562	1.72806	0.344269		0.0029376	0.00512597	0.00406116	0.000979095	0.00283637	0.000508428	0.003707	0.000446615
	AcCoA efflux to biomass		0.680233	0.653225	0.617566	0.487853	0.477934	0.792832	0.780604	0.37002		0.00057394	0.00110814	0.000918613	0.00115522	0.000973789	0.000203827	0.000829144	0.000259601
	aKG efflux to biomass		0.714601	0.625906	0.509824	0.322324	0.384151	0.822776	1.0871	0.235579		0.00172414	0.0031178	0.0023616	0.000470601	0.00184711	0.000390211	0.00214824	0.000312475

## Sheet: conversion factors
Estimates for calculation of metabolite concentrations
Conversion Factors
cell volume (mL)	1.1652e-12
cells per mL*OD	766000000
spec volume(ul/mL/OD)	0.892543
